# Supplementary material for: A noncanonical RNA-binding domain of the fragile X protein, FMRP, elicits translational repression independent of mRNA G-quadruplexes
Source: J Biol Chem. 2022 Oct 31;298(12):102660. doi: 10.1016/j.jbc.2022.102660 (PMC9712993; doi:10.1016/j.jbc.2022.102660)
Supplement: Table S1 [file mmc2.xlsx]

## Sheet: Sheet1
Table S1. Oligonucleotides used in this study.
Primer Name	Sequence (5ʹ-3ʹ)
F_nLuc RT-qPCR	ATCAAGTGCTCGAACAAGGC
R_nLuc RT-qPCR	CAATTTTCAGGCCGTTTTCGC
F_Control FFLuc RT-qPCR	AACGCTTCCATCTTCCAGGG
R_Control FFLuc RT-qPCR	CCAGATCCACAACCTTCGCT
F_pGL4.13 RT-qPCR	GCAGTACCGGATTGCCCAAG
R_pGL4.13 RT-qPCR	GTCGGGGATGATCTGGTTGC
FAM-U(A)17	/56-FAM/rUrArArArArArArArArArArArArArArArArA
FAM-(U)18	/56-FAM/rUrUrUrUrUrUrUrUrUrUrUrUrUrUrUrUrUrU
FAM-U(C)17	/56-FAM/rUrCrCrCrCrCrCrCrCrCrCrCrCrCrCrCrCrC
FAM-U(G)17	/56-FAM/rUrGrGrGrGrGrGrGrGrGrGrGrGrGrGrGrGrG
