# Supplementary material for: A noncanonical RNA-binding domain of the fragile X protein, FMRP, elicits translational repression independent of mRNA G-quadruplexes
Source: J Biol Chem. 2022 Oct 31;298(12):102660. doi: 10.1016/j.jbc.2022.102660 (PMC9712993; doi:10.1016/j.jbc.2022.102660)
Supplement: Table S2 [file mmc3.xlsx]

## Sheet: Sheet1
Table S2. P-values of two-tailed unpaired t tests with Welch’s correction for Figure 3F (indicated recombinant protein compared to Buffer samples).
Homopolymeric RNA	Recombinant Protein	p-value
U(A)17	Tag	0.725
U(A)17	RGG+CTD	0.0008
U(A)17	RGG	0.0357
U(A)17	CTD	0.2065
(U)18	Tag	0.6856
(U)18	RGG+CTD	0.0002
(U)18	RGG	0.0474
(U)18	CTD	0.1012
U(C)17	Tag	0.0824
U(C)17	RGG+CTD	0.0021
U(C)17	RGG	0.0018
U(C)17	CTD	0.0213
U(G)17	Tag	0.0009
U(G)17	RGG+CTD	<0.0001
U(G)17	RGG	<0.0001
U(G)17	CTD	0.0001
